# Supplementary material for: CM1, a Chrysin Derivative, Protects from Endotoxin-Induced Lethal Shock by Regulating the Excessive Activation of Inflammatory Responses
Source: Nutrients. 2024 Feb 25;16(5):641. doi: 10.3390/nu16050641 (PMC10934210; doi:10.3390/nu16050641)
Supplement: Supplementary file 1 [file nutrients-16-00641-s001.zip]

Archive with 1 entries (1 files):
- nutrients-2824476-supplementary.pdf
